# Supplementary material for: Integrated Multimodal Analyses of DNA Damage Response and Immune Markers as Predictors of Response in Metastatic Triple-Negative Breast Cancer in the TNT Trial (NCT00532727)
Source: Clin Cancer Res. 2023 Aug 14;29(18):3691–705. doi: 10.1158/1078-0432.CCR-23-0370 (PMC10502473; doi:10.1158/1078-0432.CCR-23-0370)
Supplement: Supplementary Table S2 — Supplementary table 2 - Model estimates for logistic regression models of objective response rate and linear regression models of restricted PFS by treatment group [file ccr-23-0370_supplementary_table_s2_suppts2.xlsx]

## Sheet: Sheet1
Supplementary table 2. Model estimates for logistic regression models of objective response rate and linear regression models of restricted PFS by treatment group
	Full cohort											Prior chemotherapy cohort											Chemotherapy naïve cohort
	Objective response					PFS						Objective Response					PFS						Objective Response					PFS
	Carboplatin		Docetaxel		Interaction	Carboplatin		Docetaxel		Interaction		Carboplatin		Docetaxel		Interaction	Carboplatin		Docetaxel		Interaction		Carboplatin		Docetaxel		Interaction	Carboplatin		Docetaxel		Interaction
	OR	95% CI	OR	95% CI	p-value	β	95% CI	β	95% CI	p-value		OR	95% CI	OR	95% CI	P-value	β	95% CI	β	95% CI	P-value		OR	95% CI	OR	95% CI	P-value	β	95% CI	β	95% CI	P-value
DNA Damage Response Deficiency											DNA Damage Response Deficiency											DNA Damage Response Deficiency
CIN70	1.08	0.68 - 1.71	0.86	0.57 - 1.29	0.455	-0.38	-0.94 - 0.17	-0.66	-1.09 - -0.23	0.426	CIN70	0.98	0.61 - 1.56	0.77	0.47 - 1.25	0.48	-0.52	-1.08 - 0.04	-0.83	-1.32 - -0.34	0.411	CIN70	*		1.04	0.43 - 2.56	*	3.16	0.81 - 5.51	-0.16	-1.21 - 0.89	0.01
PARPi7	1.19	0.74 - 1.91	1.07	0.72 - 1.60	0.75	0.33	-0.26 - 0.91	0.36	-0.07 - 0.80	0.917	PARPi7	1.17	0.71 - 1.92	1.13	0.70 - 1.83	0.925	0.31	-0.30 - 0.91	0.49	-0.00 - 0.98	0.638	PARPi7	1.45	0.23 - 9.25	1.05	0.43 - 2.60	0.763	0.57	-3.35 - 4.49	-0.04	-1.10 - 1.02	0.599
TP53 (Mut)	1.23	0.51 - 2.97	1.06	0.46 - 2.45	0.808	-0.75	-1.82 - 0.31	-0.49	-1.42 - 0.44	0.707	TP53 (Mut)	1.09	0.44 - 2.73	0.93	0.35 - 2.43	0.809	-1.01	-2.11 - 0.08	-0.52	-1.53 - 0.50	0.508	TP53 (Mut)	*		3.60	0.28 - 46.36	*	5.68	-0.21 - 11.56	-0.30	-2.99 - 2.38	0.025
DNA Damage Response Proficiency											DNA Damage Response Proficiency											DNA Damage Response Proficiency
RPS	0.95	0.59 - 1.50	1.15	0.76 - 1.73	0.537	0.35	-0.22 - 0.91	0.65	0.22 - 1.09	0.38	RPS	1.04	0.65 - 1.68	1.23	0.75 - 2.03	0.636	0.47	-0.11 - 1.04	0.84	0.36 - 1.33	0.319	RPS	*		1.19	0.48 - 2.94	*	-2.34	-5.86 - 1.18	0.12	-0.92 - 1.16	0.055
Adaptive Immune Response											Adaptive Immune Response											Adaptive Immune Response
DDIR	0.99	0.64 - 1.51	2.47	1.45 - 4.21	0.007	0.01	-0.51 - 0.54	0.34	-0.13 - 0.82	0.356	DDIR	0.97	0.62 - 1.50	2.86	1.53 - 5.36	0.003	-0.04	-0.58 - 0.50	0.35	-0.15 - 0.84	0.289	DDIR	1.42	0.20 - 9.82	2.43	0.35 - 17.09	0.7	1.14	-2.61 - 4.89	0.27	-1.82 - 2.35	0.532
IGG_cluster	0.71	0.46 - 1.11	2.26	1.35 - 3.80	<0.001	-0.11	-0.62 - 0.40	0.30	-0.20 - 0.79	0.254	IGG_cluster	0.69	0.44 - 1.09	2.51	1.39 - 4.52	<0.001	-0.12	-0.65 - 0.41	0.26	-0.27 - 0.79	0.312	IGG_cluster	1.06	0.22 - 5.19	3.09	0.57 - 16.86	0.36	0.11	-3.31 - 3.53	0.64	-1.05 - 2.33	0.652
B-cell T-cell co-op	0.92	0.59 - 1.42	2.62	1.56 - 4.40	0.002	0.17	-0.37 - 0.70	0.36	-0.10 - 0.83	0.575	B-cell T-cell co-op	0.92	0.58 - 1.46	2.84	1.58 - 5.09	0.002	0.20	-0.36 - 0.76	0.34	-0.16 - 0.85	0.704	B-cell T-cell co-op	0.86	0.20 - 3.73	2.52	0.53 - 12.06	0.306	-0.17	-3.28 - 2.94	0.45	-0.95 - 1.85	0.545
TFH signature	1.33	0.87 - 2.04	1.47	0.92 - 2.35	0.761	0.28	-0.22 - 0.78	0.45	-0.05 - 0.95	0.631	TFH signature	1.24	0.80 - 1.93	1.78	1.01 - 3.14	0.312	0.23	-0.30 - 0.76	0.51	-0.04 - 1.07	0.468	TFH signature	5.53	0.18 - 171.90	1.19	0.36 - 3.99	0.291	0.70	-1.80 - 3.21	0.25	-1.08 - 1.58	0.618
CD8 cluster	0.92	0.61 - 1.38	2.97	1.68 - 5.27	<0.001	0.08	-0.42 - 0.59	0.48	-0.02 - 0.97	0.273	CD8 cluster	0.89	0.58 - 1.37	3.86	1.94 - 7.67	<0.001	0.07	-0.46 - 0.60	0.47	-0.05 - 1.00	0.283	CD8 cluster	1.21	0.33 - 4.49	1.64	0.34 - 8.00	0.77	0.26	-2.59 - 3.10	0.51	-1.32 - 2.34	0.821
T cells CD4 mem active	0.84	0.55 - 1.27	2.81	1.60 - 4.93	<0.001	-0.10	-0.60 - 0.40	0.44	-0.06 - 0.94	0.129	T cells CD4 mem active	0.79	0.51 - 1.22	3.75	1.91 - 7.37	<0.001	-0.17	-0.70 - 0.36	0.43	-0.10 - 0.96	0.114	T cells CD4 mem active	1.44	0.40 - 5.22	1.95	0.42 - 8.97	0.769	0.54	-2.14 - 3.23	0.63	-1.13 - 2.38	0.938
CD8 TRM	0.91	0.59 - 1.39	2.52	1.50 - 4.22	0.002	-0.00	-0.52 - 0.52	0.35	-0.14 - 0.83	0.331	CD8 TRM	0.85	0.54 - 1.34	3.09	1.70 - 5.61	<0.001	-0.06	-0.61 - 0.49	0.33	-0.18 - 0.84	0.298	CD8 TRM	1.70	0.41 - 7.04	3.21	0.47 - 21.79	0.598	0.60	-2.29 - 3.50	0.70	-1.28 - 2.68	0.936
CD8 TRM mitotic	1.10	0.69 - 1.74	0.84	0.56 - 1.26	0.397	-0.47	-1.03 - 0.08	-0.62	-1.06 - -0.19	0.67	CD8 TRM mitotic	0.99	0.62 - 1.58	0.74	0.46 - 1.18	0.386	-0.62	-1.18 - -0.06	-0.77	-1.25 - -0.29	0.682	CD8 TRM mitotic	*		1.27	0.48 - 3.34	*	2.69	0.00 - 5.37	-0.05	-1.21 - 1.10	0.025
CD8 TEM	1.15	0.75 - 1.77	0.38	0.23 - 0.65	<0.001	-0.08	-0.60 - 0.44	-0.43	-0.92 - 0.05	0.326	CD8 TEM	1.17	0.74 - 1.84	0.33	0.18 - 0.60	<00001	-0.09	-0.64 - 0.45	-0.39	-0.91 - 0.12	0.426	CD8 TEM	0.95	0.23 - 3.89	0.39	0.07 - 2.15	0.419	-0.00	-3.06 - 3.06	-0.77	-2.42 - 0.88	0.484
CD8 GD	1.04	0.70 - 1.56	2.50	1.45 - 4.30	0.009	0.18	-0.31 - 0.68	0.63	0.12 - 1.13	0.215	CD8 GD	1.03	0.68 - 1.57	2.99	1.59 - 5.64	0.004	0.19	-0.33 - 0.70	0.65	0.11 - 1.19	0.223	CD8 GD	1.13	0.28 - 4.55	2.06	0.45 - 9.47	0.56	0.16	-2.88 - 3.20	0.51	-1.09 - 2.10	0.745
CD4 TRM	1.10	0.72 - 1.67	0.50	0.30 - 0.84	0.017	-0.27	-0.78 - 0.24	-0.85	-1.32 - -0.39	0.094	CD4 TRM	1.05	0.68 - 1.62	0.36	0.19 - 0.70	0.005	-0.32	-0.84 - 0.21	-0.98	-1.50 - -0.46	0.079	CD4 TRM	3.43	0.32 - 36.44	0.64	0.21 - 1.91	0.16	0.76	-3.36 - 4.88	-0.47	-1.67 - 0.74	0.32
CD4 CXCL13	1.15	0.75 - 1.77	0.43	0.26 - 0.73	0.003	-0.31	-0.84 - 0.21	-0.74	-1.19 - -0.28	0.222	CD4 CXCL13	1.11	0.71 - 1.72	0.34	0.18 - 0.65	0.002	-0.36	-0.90 - 0.17	-0.77	-1.27 - -0.27	0.274	CD4 CXCL13	8.40	0.17 - 414.40	0.45	0.12 - 1.77	0.078	1.31	-3.87 - 6.48	-0.63	-1.93 - 0.67	0.204
CD4 FOXP3	1.33	0.86 - 2.07	0.49	0.30 - 0.80	0.002	-0.17	-0.70 - 0.36	-0.80	-1.25 - -0.36	0.07	CD4 FOXP3	1.29	0.81 - 2.04	0.40	0.22 - 0.73	0.001	-0.22	-0.77 - 0.34	-0.89	-1.40 - -0.39	0.076	CD4 FOXP3	6.05	0.25 - 143.42	0.53	0.17 - 1.67	0.079	0.92	-3.66 - 5.49	-0.53	-1.66 - 0.60	0.276
CD4 IL7R	0.74	0.47 - 1.17	2.37	1.44 - 3.90	<0.001	0.04	-0.50 - 0.58	0.42	-0.04 - 0.88	0.284	CD4 IL7R	0.74	0.47 - 1.19	2.55	1.45 - 4.47	<0.001	0.06	-0.50 - 0.62	0.35	-0.14 - 0.85	0.436	CD4 IL7R	0.76	0.12 - 4.73	3.32	0.63 - 17.41	0.211	-0.27	-3.92 - 3.37	0.88	-0.55 - 2.31	0.317
CD4 RGCC	0.76	0.47 - 1.22	1.33	0.88 - 2.01	0.077	-0.22	-0.81 - 0.37	-0.41	-0.84 - 0.03	0.611	CD4 RGCC	0.69	0.41 - 1.14	1.35	0.83 - 2.19	0.056	-0.27	-0.89 - 0.35	-0.50	-0.97 - -0.03	0.556	CD4 RGCC	2.52	0.30 - 21.28	0.92	0.31 - 2.67	0.374	0.40	-3.28 - 4.07	-0.04	-1.29 - 1.22	0.7
Innate Immune Response											Innate Immune Response											Innate Immune Response
Monocytes	1.25	0.81 - 1.92	0.60	0.37 - 0.98	0.024	0.02	-0.50 - 0.53	-0.48	-0.97 - 0.01	0.166	Monocytes	1.29	0.83 - 2.01	0.41	0.21 - 0.79	0.003	0.06	-0.47 - 0.58	-0.56	-1.11 - -0.01	0.114	Monocytes	0.50	0.04 - 5.69	0.69	0.22 - 2.18	0.812	-1.34	-6.13 - 3.46	-0.34	-1.66 - 0.97	0.491
Immune Checkpoint (inhibitory)											Immune Checkpoint (inhibitory)											Immune Checkpoint (inhibitory)
PD-L1	0.84	0.54 - 1.31	2.32	1.39 - 3.85	0.002	-0.25	-0.78 - 0.28	0.17	-0.31 - 0.66	0.234	PD-L1	0.77	0.49 - 1.23	2.93	1.59 - 5.40	<0.001	-0.39	-0.95 - 0.16	0.16	-0.35 - 0.68	0.143	PD-L1	2.19	0.41 - 11.82	4.44	0.39 - 50.51	0.633	1.34	-1.32 - 4.00	0.47	-1.42 - 2.35	0.444
CTLA4	0.84	0.56 - 1.28	2.51	1.46 - 4.33	0.001	-0.05	-0.56 - 0.45	0.42	-0.08 - 0.91	0.19	CTLA4	0.80	0.52 - 1.24	3.04	1.59 - 5.84	<0.001	-0.09	-0.62 - 0.44	0.43	-0.11 - 0.96	0.175	CTLA4	1.29	0.35 - 4.70	1.93	0.45 - 8.36	0.682	0.30	-2.48 - 3.09	0.34	-1.27 - 1.96	0.97
PD1	1.13	0.76 - 1.67	2.19	1.29 - 3.72	0.044	0.24	-0.25 - 0.73	0.70	0.19 - 1.21	0.198	PD1	1.10	0.73 - 1.66	2.73	1.47 - 5.09	0.013	0.22	-0.29 - 0.72	0.81	0.27 - 1.35	0.117	PD1	1.47	0.34 - 6.29	0.95	0.22 - 4.15	0.678	0.56	-2.51 - 3.63	-0.05	-1.78 - 1.67	0.591
LAG3	1.27	0.84 - 1.91	1.42	0.88 - 2.29	0.737	0.07	-0.43 - 0.57	0.17	-0.34 - 0.69	0.765	LAG3	1.24	0.81 - 1.89	2.01	1.08 - 3.74	0.2	-0.00	-0.52 - 0.51	0.26	-0.34 - 0.86	0.514	LAG3	1.91	0.33 - 11.06	1.15	0.42 - 3.17	0.616	1.19	-2.02 - 4.39	0.01	-1.19 - 1.21	0.271
HAVCR	0.84	0.55 - 1.28	2.00	1.17 - 3.39	0.01	-0.10	-0.61 - 0.42	0.37	-0.13 - 0.87	0.198	HAVCR	0.79	0.51 - 1.23	2.76	1.37 - 5.56	0.001	-0.16	-0.68 - 0.36	0.37	-0.18 - 0.91	0.171	HAVCR	3.84	0.27 - 53.68	2.04	0.53 - 7.91	0.666	1.40	-2.78 - 5.58	0.52	-1.04 - 2.08	0.516
ENTPD1	0.74	0.47 - 1.18	1.65	1.04 - 2.61	0.013	0.02	-0.53 - 0.58	0.15	-0.30 - 0.60	0.723	ENTPD1	0.69	0.43 - 1.12	2.26	1.24 - 4.13	0.001	-0.04	-0.61 - 0.53	0.04	-0.47 - 0.54	0.839	ENTPD1	3.35	0.29 - 38.58	1.29	0.42 - 4.01	0.475	1.61	-2.69 - 5.92	0.83	-0.39 - 2.05	0.544
Average Immune Infiltration											Average Immune Infiltration											Average Immune Infiltration
ConsensusTME average	0.79	0.51 - 1.22	2.31	1.39 - 3.84	0.001	-0.04	-0.56 - 0.48	0.35	-0.14 - 0.84	0.275	ConsensusTME average	0.76	0.48 - 1.19	2.80	1.56 - 5.04	<0.001	-0.06	-0.60 - 0.47	0.35	-0.17 - 0.87	0.273	ConsensusTME average	1.36	0.30 - 6.24	1.87	0.36 - 9.83	0.781	0.30	-3.01 - 3.62	0.45	-1.37 - 2.27	0.903
TILs	1.01	0.68 - 1.49	1.60	1.07 - 2.40	0.104	0.19	-0.31 - 0.68	0.04	-0.43 - 0.50	0.663	TILs	0.95	0.63 - 1.43	1.58	1.02 - 2.45	0.096	0.11	-0.40 - 0.62	0.05	-0.45 - 0.55	0.864	TILs	2.30	0.46 - 11.42	6.28	0.45 - 87.88	0.486	1.34	-1.60 - 4.29	0.02	-1.46 - 1.50	0.242
Fibroblasts											Fibroblasts											Fibroblasts
Fibroblasts	1.09	0.68 - 1.75	0.87	0.59 - 1.29	0.476	0.41	-0.17 - 0.98	0.22	-0.22 - 0.65	0.596	Fibroblasts	1.16	0.71 - 1.89	0.88	0.56 - 1.37	0.412	0.49	-0.10 - 1.08	0.25	-0.22 - 0.73	0.533	Fibroblasts	*		1.12	0.36 - 3.52	0.006	-4.32	-9.88 - 1.24	0.06	-1.26 - 1.38	0.038
CAF_S1	1.08	0.67 - 1.74	1.05	0.71 - 1.57	0.937	-0.17	-0.75 - 0.41	-0.38	-0.82 - 0.05	0.543	CAF_S1	1.02	0.63 - 1.66	0.96	0.61 - 1.52	0.873	-0.22	-0.81 - 0.37	-0.41	-0.89 - 0.07	0.619	CAF_S1	*		0.93	0.30 - 2.86	*	2.21	-3.80 - 8.22	-0.39	-1.67 - 0.88	0.154
*Can't be estimated due to colinearity
