# Supplementary material for: Integrated Multimodal Analyses of DNA Damage Response and Immune Markers as Predictors of Response in Metastatic Triple-Negative Breast Cancer in the TNT Trial (NCT00532727)
Source: Clin Cancer Res. 2023 Aug 14;29(18):3691–705. doi: 10.1158/1078-0432.CCR-23-0370 (PMC10502473; doi:10.1158/1078-0432.CCR-23-0370)
Supplement: Supplementary Table S3 — Supplemetary table 3 - Change in signature scores from primary to recurrence [file ccr-23-0370_supplementary_table_s3_suppts3.xlsx]

## Sheet: Sheet1
Supplemetary table 3. Change in signature scores from primary to recurrence
	Mean change	CI	p
BDNA Damage Response Deficiency
CIN70	-0.36	(-0.54, -0.17)	0.001
PARPi7	-0.44	(-0.97, 0.08)	0.09
DNA Damage Response Proficiency
RPS	0.51	(-0.30, 1.32)	0.195
Adaptive Immune Response
DDIR	0.06	(-0.10, 0.21)	0.439
IGG_cluster	0.63	(0.06, 1.20)	0.032
B-cell T-cell co-op	0.59	(0.21, 0.97)	0.006
TFH signature	-0.1	(-0.38, 0.17)	0.431
CD8 cluster	0.55	(-0.00, 1.10	0.052
T cells CD4 memory activated	0.31	(-0.07, 0.68)	0.098
CD8_TRM	0.82	(-1.09, 2.74)	0.369
CD8 TRM mitotic	-0.39	(-0.64, -0.13)	0.006
CD8 TEM	-1.84	(-3.50, -0.17)	0.033
CD8 GD	0.84	(-0.90, 2.58)	0.312
CD4 TRM	-0.4	(-1.67, 0.87)	0.507
CD4 CXCL13	-1.2	(-2.15, -0.24)	0.018
CD4 FOXP3	-0.08	(-1.40, 1.25)	0.899
CD4 iL7R	1.49	(0.17, 2.81)	0.03
CD4 RGCC	2.21	(-0.25, 4.67)	0.074
Innate Immune Response
Monocytes	0.08	(-2.08, 2.24)	0.934
Immune Checkpoint (inhibitory)
PD-L1	0.27	(-0.20, 0.74)	0.24
CTLA4	0.57	(-0.08, 1.22)	0.082
PD1	0.08	(-0.34, 0.50)	0.695
LAG3	-0.18	(-0.55, 0.19)	0.306
HAVCR	-0.15	(-0.67, 0.37)	0.531
ENTPD1	0.2	(-0.08, 0.48)	0.148
Average Immune Infiltration
ConsensusTME	0.03	(-0.00, 0.07)	0.076
TILs	*	*	*0.507
Fibroblasts
Fibroblasts	0.08	(0.03, 0.14)	0.003
CAF_S1	-7.02	(-14.05, 0.01)	0.05
*Not normally distributed. P-value comes from Wilcoxon sign rank test.
